# Supplementary material for: Hemp Inflorescence as a Sustainable Biostimulant Tool to Boost Growth and Antioxidant Capacity in Oilseed Pumpkin
Source: Plants (Basel). 2025 Nov 14;14(22):3473. doi: 10.3390/plants14223473 (PMC12655846; doi:10.3390/plants14223473)
Supplement: Supplementary file 1 [file plants-14-03473-s001.zip]

Archive with 1 entries (1 files):
- plants-3948532-supplementary.pdf
